# Supplementary material for: Preference-Based Determinants of Consumer Choice on the Polish Organic Food Market
Source: Int J Environ Res Public Health. 2022 Sep 1;19(17):10895. doi: 10.3390/ijerph191710895 (PMC9518508; doi:10.3390/ijerph191710895)
Supplement: Supplementary file 1 [file ijerph-19-10895-s001.zip]

Archive with 1 entries (1 files):
- ijerph-1862051-supplementary.pdf
